# Supplementary material for: Exploring the Mechanism of Activation of CFTR by Curcuminoids: An Ensemble Docking Study
Source: Int J Mol Sci. 2023 Dec 31;25(1):552. doi: 10.3390/ijms25010552 (PMC10778693; doi:10.3390/ijms25010552)
Supplement: Supplementary file 1 [file ijms-25-00552-s001.zip]

Archive with 1 entries (1 files):
- ijms-2733827-supplementary.pdf
